# Supplementary material for: Comparison of Selected Immune and Hematological Parameters and Their Impact on Survival in Patients with HPV-Related and HPV-Unrelated Oropharyngeal Cancer
Source: Cancers (Basel). 2021 Jun 29;13(13):3256. doi: 10.3390/cancers13133256 (PMC8268778; doi:10.3390/cancers13133256)
Supplement: Supplementary file 1 [file cancers-13-03256-s001.zip]

Archive with 1 entries (1 files):
- cancers-1255922 suppl.pdf
